# Supplementary material for: CRISPR-Cpf1 assisted genome editing of Corynebacterium glutamicum
Source: Nat Commun. 2017 May 4;8:15179. doi: 10.1038/ncomms15179 (PMC5418603; doi:10.1038/ncomms15179)
Supplement: Supplementary data 1 — Overview of transformation and gene editing efficiency via CRISPR-Cpf1 system in 23 Corynebacterium strains. [file ncomms15179-s2.xlsx]

## Sheet: Sheet1
Supplementary Data 1: Overview of transformation and gene editing efficiency via CRISPR-Cpf1 system in Corynebacterium strains.
Host cell	Transformed plasmids	Donor DNA	Target	Manipulation	Cfu per 108 viable cells	Editing efficiency**
C. glutamicum ATCC13032	pJYS1Ptac	N/A	N/A	N/A	1.72±0.17 × 105	N/A
C. glutamicum ATCC13032/pJYS1Ptac (recT uninduced)	pJYS2_crtYf	N/A	crtYf (cg0718)	276/277GC>AA (L92LP93T)	1.44±0.12 × 103	N/A
C. glutamicum ATCC13032/pJYS1Ptac (recT induced)		N/A			1.56±0.04 × 103	N/A
C. glutamicum ATCC13032/pJYS1Ptac (recT uninduced)		O_crtYf59-1			1.67±0.15 × 103	1/10; 1/10
C. glutamicum ATCC13032/pJYS1Ptac (recT induced)		O_crtYf59-1			2.26±0.11 × 103	8/10; 10/10
C. glutamicum ATCC13032/pJYS1Ptac (recT uninduced)		O_crtYf59-1*			1.68±0.15 × 103	0/10; 0/10
C. glutamicum ATCC13032/pJYS1Ptac (recT induced)		O_crtYf59-1*			1.07±0.00 × 103; 2.6±2.4 × 103	9/10;8/10;14/16; 9/10; 9/10
C. glutamicum ATCC13032/pJYS1Ptac (recT induced)		O_crtYf59+*			3.8±3.2 × 102	2/15; 5/15; 1/10
C. glutamicum ATCC13032/pJYS1Ptac (recT uninduced)		O_crtYf75-*			1.43±0.16 × 103	0/10; 0/10
C. glutamicum ATCC13032/pJYS1Ptac (recT induced)		O_crtYf75-*			2.0±0.3 × 103	2/10; 2/10
C. glutamicum ATCC13032	pJYS1Ptet	N/A	N/A	N/A	2.91±0.69 × 105	N/A
C. glutamicum ATCC13032/pJYS1Ptet (recT uninduced)	pJYS2_crtYf	N/A	crtYf (cg0718)	276/277GC>AA (L92LP93T)	1.9±0.3 × 103	N/A
C. glutamicum ATCC13032/pJYS1Ptet (recT induced)		N/A			7.1±0.1 × 103	N/A
C. glutamicum ATCC13032/pJYS1Ptet (recT uninduced)		O_crtYf59-1			6.3±0.4 × 103	0/10; 0/10
C. glutamicum ATCC13032/pJYS1Ptet (recT induced)		O_crtYf59-1			7.2±0.3 × 103	2/10; 2/10
C. glutamicum ATCC13032/pJYS1Ptet (recT uninduced)		O_crtYf59-1*			3.0±0.1 × 103	0/10; 0/10
C. glutamicum ATCC13032/pJYS1Ptet (recT induced)		O_crtYf59-1*			1.7±0.2 ×103	2/10; 2/10
C. glutamicum ATCC13032/pJYS1Ptet (recT uninduced)		O_crtYf75-*			1.3±0.2 × 103	0/10; 0/10
C. glutamicum ATCC13032/pJYS1Ptet (recT induced)		O_crtYf75-*			2.1±0.4 × 103	0/10; 0/10
C. glutamicum ATCC13032	pJYS1Peftu	N/A	N/A	N/A	2.05±0.21 × 105	N/A
C. glutamicum ATCC13032/pJYS1Peftu	pJYS2_crtYf	N/A	crtYf (cg0718)	276/277GC>AA (L92LP93T)	5.1±0.7 × 102	0
		O_crtYf59-1			5.3±0.1 × 103	8/10; 8/10
		O_crtYf59-1*			4.2±0.2 × 103	8/10; 9/10
		O_crtYf75-*			3.6±0.6 × 103	8/10; 10/10
C. glutamicum ATCC13032/pJYS1Ptac (recT induced)	pJYS2_crtYf	O_crtYf59-2	crtYf (cg0718)	50-bp deletion	1.72±0.46 × 103	5/30; 4/30
		O_crtYf59-3		500-bp deletion	1.36±0.36 × 103	0/30; 0/30
	pJYS2_argR	O_argR59-1	argR (cg1585)	324/325AC>CT (Q109AMB)	4.96±0.60 × 102	5/5
		O_argR59-2		17-bp deletion	4.56±0.60 × 102	2/5
C. glutamicum ATCC13032/pJYS1Peftu	pTRCmob_sp	N/A	N/A	N/A	3.8±2.8× 105	N/A
	pJYS2_proB1	N/A	N/A	N/A	2.4±0.6 × 103	N/A
	pJYS2_proB2	N/A	N/A	N/A	2.0±0.3 × 105	N/A
	pJYS2_proB3	N/A	N/A	N/A	1.1±0.2 × 103	N/A
	pJYS2_proB1	O_proB59-1	proB (cg2588)	456T>C446G>A (F152FG149D)	5.5±2.1 × 103	0/10
	pJYS2_proB3	O_proB59-4		438A>T446G>A (A146AG149D)	4.46 × 103	0/10
		O_proB59-5		438A>T441C>T444C>T446G>A (A146AT147TT148TG149D)	8.98 × 103	6/10
		O_proB59-6		438A>T441C>T444C>T446/447GT>AC (A146AT147TT148TG149D)	9.95 × 103	7/10
		O_proB59-7		438A>T441C>T444C>T446/447GT>CA (A146AT147TT148TG149A)	6.98 × 103	8/10
		O_proB59-8		438A>T441C>T444C>T445G>T447T>C(A146AT147TT148TG149C)	6.12 × 103	5/10
		O_proB59-9		438A>T441C>T444C>T445/446/447GGT>TTC (A146AT147TT148TG149F)	5.89 × 103	9/10
C. glutamicum ATCC13032	pJYS3_ΔcrtYf	homologous arms in plasmid	crtYf (cg0718)	705-bp deletion	5.4±0.4 × 102	5/30; 7/30
	pJYS3Ptac_ΔcrtYf (induced)				1.47±0.13×102	9/30; 8/30
	pJYS3Ptrc_ΔcrtYf (induced)				1.77±0.16×102	4/30; 7/30
	pJYS3Ptet_ΔcrtYf (induced)				3.03±0.59×102	6/30; 10/30
	pJYS3_Δcg0716/0723			7.5-kb deletion	5.18±0.87 × 102	3/30; 3/30
	pJYS3Ptac_Δcg0716/0723 (induced)				1.44±0.22 × 102	10/22; 8/22
	pJYS3Ptrc_Δcg0716/0723 (induced)				1.5±0.21 × 102	16/30; 12/30
	pJYS3Ptet_Δcg0716/0723 (induced)				1.56±0.13 × 102	5/30; 16/30
	pJYS3_ΔcrtYf::tdcB			705-bp deletion & tdc (1 kb) insertion	5.1±1.1 × 102	2/30; 1/30
	pJYS3Ptac_ΔcrtYf::tdcB (induced)				9.1±0.6 × 101	1/22; 0/22
	pJYS3Ptrc_ΔcrtYf::tdcB (induced)				8.3±0.5× 101	1/22; 1/22
	pJYS3Ptet_ΔcrtYf::tdcB (induced)				1.15±0.14× 102	2/30; 1/30
	pJYS3Psod_ΔcrtYf::tdcB				1.16±0.06 × 102	4/30; 4/30
	pJYS3Peftu_ΔcrtYf::tdcB				1.34±0.09 × 102	3/30;2/30
C. glutamicum ATCC13032***	pJYS1Ptac	N/A	N/A	N/A	3.56±0.05× 103	N/A
C. glutamicum ATCC13032//pJYS1Ptac (recT induced)***	pJYS2_crtYf	N/A	crtYf (cg0718)	N/A	2.4±0.4× 101	N/A
		O_crtYf59-1		276/277GC>AA (L92LP93T)	1.02±0.05× 102	5/5
C. acetoacidophilam B230***	pJYS1Ptac	N/A	N/A	N/A	1.14±0.03× 103	N/A
C. acetoacidophilam B230/pJYS1Ptac (recT induced)***	pJYS2_crtYf	N/A	crtYf (cg0718)	N/A	0	N/A
		O_crtYf59-1		276/277GC>AA (L92LP93T)	3.4±0.4× 102	5/5
C. acetoacidophilam B299***	pJYS1Ptac	N/A	N/A	N/A	1.07±0.08× 103	N/A
C. acetoacidophilam B299/pJYS1Ptac (recT induced)***	pJYS2_crtYf	N/A	crtYf (cg0718)	N/A	0	N/A
		O_crtYf59-1		276/277GC>AA (L92LP93T)	2.0±0.2× 102	5/5
C. glutamicum B1***	pJYS1Ptac	N/A	N/A	N/A	5.60±0.08× 102	N/A
C. glutamicum B1/pJYS1Ptac (recT induced)***	pJYS2_crtYf	N/A	crtYf (cg0718)	N/A	0	N/A
		O_crtYf59-1		276/277GC>AA (L92LP93T)	6.4±0.5 × 101	5/5
C. pekinense B3***	pJYS1Ptac	N/A	N/A	N/A	1.13±0.08× 103	N/A
C. pekinense B3/pJYS1Ptac (recT induced)***	pJYS2_crtYf	N/A	crtYf (cg0718)	N/A	0	N/A
		O_crtYf59-1		276/277GC>AA (L92LP93T)	3.4±2.2× 101	5/5
C. crenatum B6***	pJYS1Ptac	N/A	N/A	N/A	5.3±0.3× 101	N/A
C. crenatum B6/pJYS1Ptac (recT induced)***	pJYS2_crtYf	N/A	crtYf (cg0718)	N/A	0	N/A
		O_crtYf59-1		276/277GC>AA (L92LP93T)	2.7±0.4× 102	5/5
C. glutamicum B266***	pJYS1Ptac	N/A	N/A	N/A	1.6±0.2× 102	N/A
C. glutamicum B266/pJYS1Ptac (recT induced)***	pJYS2_crtYf	N/A	crtYf (cg0718)	N/A	0	N/A
		O_crtYf59-1		276/277GC>AA (L92LP93T)	3.5±0.4× 102	5/5
C. glutamicum ATCC13032	pXMJ19ts	N/A	N/A	N/A	4.2±0.3× 107	N/A
	pXMJ19ts-Pncas9	N/A	N/A	N/A	0	N/A
	pXMJ19ts-Plcas9	N/A	N/A	N/A	0	N/A
	pXMJ19ts-Plcas9n	N/A	N/A	N/A	0	N/A
	pXMJ19ts-Plcpf1	N/A	N/A	N/A	3.1±0.2× 107	N/A
	pXMJ19ts-Plcpf1-crRNAcrtYf	N/A	crtYf (cg0718)	N/A	3.7±0.2× 101	N/A
	pTRCmob_sp	N/A	N/A	N/A	4.3±0.4× 107	N/A
C. glutamicum ATCC13032/pXMJ19ts-Plcpf1	pTRCmob_sp	N/A	N/A	N/A	6.6±0.8× 106	N/A
	pJYS2_crtYf	N/A	crtYf (cg0718)	N/A	3.8±0.2× 102	N/A
C. glutamicum ATCC13032	pXMJ19ts-Plcpf1	N/A	N/A	N/A	1.28± 0.07× 105	N/A
	pXMJ19ts-Plcpf1-crtYf	N/A	crtYf (cg0718)	N/A	1.48± 0.1× 102	N/A
	pJYS3Psod_crtYf	N/A		N/A	1.62± 0.07× 102	N/A
	pJYS3Peftu_crtYf	N/A		N/A	2.42± 0.18× 102	N/A
	pJYS3Ptac_crtYf (FnCpf1 uninduced)	N/A		N/A	2.2± 0.13× 102	N/A
	pJYS3Ptac_crtYf (FnCpf1 induced)	N/A		N/A	2.4± 0.22× 102	N/A
	pJYS3Ptrc_crtYf (FnCpf1 uninduced)	N/A		N/A	1.4± 0.2× 102	N/A
	pJYS3Ptrc_crtYf (FnCpf1 induced)	N/A		N/A	1.94± 0.15× 102	N/A
	pJYS3Ptet_crtYf (FnCpf1 uninduced)	N/A		N/A	1.73± 0.25× 102	N/A
	pJYS3Ptet_crtYf (FnCpf1 induced)	N/A		N/A	3.03± 0.08× 102	N/A
	pXMJ19ts-Plcpf1n	N/A	N/A	N/A	1.95±0.59×105	N/A
	pXMJ19ts-Plcpf1n-crRNAcrtYf	N/A	crtYf (cg0718)	N/A	2.31±1.00×105	N/A
* Indicating that the donor oligonucleotide was added at 10 rather than 1μg.
** (n/N): n, numbers of editing-positive transformants; N, number of transformants tested.
*** Competent cells of marked cells were prepared from cultures growing in tubes while the others were from cultures grown in flask.
N/A, not acceptable.
