# Supplementary material for: CRISPR-Cpf1 assisted genome editing of Corynebacterium glutamicum
Source: Nat Commun. 2017 May 4;8:15179. doi: 10.1038/ncomms15179 (PMC5418603; doi:10.1038/ncomms15179)
Supplement: Supplementary data 2 — Oligonucleotides and crRNA sequences. [file ncomms15179-s3.xlsx]

## Sheet: Sheet1
Supplementary Data 2: Oligonucleotides and crRNA sequences.
Primers /oligonucleotides /crRNA	Sequences*	Characteristics
P1	GGTGACCGCCTCGATGATCGCCGGGTGGGCGTGGCCCAAGGAGGATCATCCAGCCATTC	to clone pXMJ19ts-Pncas
P2	CAATTCAGCCAGAGATGACCCCCAGCGAGAGTGAGAG	to clone pXMJ19ts-Pncas
P3	CTGCAAAACTCTCACTCTCGCTGGGGGTCATCTCTGGCTGAATTGGAAGTC	to clone pXMJ19ts-Pncas
P4	GGTCTGACGCTCAGTGGAAC	to clone pXMJ19ts-Pncas
P5	CCACGCCCACCCGGCGATCATCGAGGCGGTCACCGGAAGCGGAACACGTAGAAAG	to clone Knr for pXMJ19ts-Pncas
P6	TACTCTGACTGCAAACCCTGCAGGCTCAGAAGAACTCGTC	to clone Knr for pXMJ19ts-Pncas
P7	CTTAACGTGAGTTTTCGTTCCACTGAGCGTCAGACCTTGATGATACCGCTGCCTTAC	to clone pSC101 for pXMJ19ts-Pncas
P8	GATGAAGATTATTTCTTAATCTAGACAAGCTTCGGTGAACAG	to clone pSC101 for pXMJ19ts-Pncas
P9	CTTCTGAGCCTGCAGGGTTTGCAGTCAGAGTAGAATAGAAG	to clone Pn-Cas9 for pXMJ19ts-Pncas
P10	CTGTTCACCGAAGCTTGTCTAGATTAAGAAATAATCTTCATC	to clone Pn-Cas9 for pXMJ19ts-Pncas
P11	ATTTCTTAATCTAGACAAGCTTCGGTGAACAGTTGTTCTAC	to clone pSC101-pBLts-knr for pXMJ19ts-Pncas
P12	GAGTATTTCTTATCCATCGTTCAAGTCCTTTCCAATTCCAC	to clone pSC101-pBLts-knr for pXMJ19ts-Pncas
P13	GGAAAGGACTTGAACGATGGATAAGAAATACTCAATAGGC	to clone PlacM-Cas9 for pXMJ19ts-Pncas
P14	CTGTTCACCGAAGCTTGTCTAGATTAAGAAATAATCTTCATC	to clone PlacM-Cas9 for pXMJ19ts-Pncas
P15	ATTTCTTAATCTAGACAAGCTTCGGTGAACAGTTGTTCTAC	to clone pXMJ19ts-Plcas9n
P16	CGCTATTTGTGCCGATAGCTAAGCCTATTGAGTAT	to clone pXMJ19ts-Plcas9n
P17	ATACTCAATAGGCTTAGCTATCGGCACAAATAGCG	to clone pXMJ19ts-Plcas9n
P18	CTGTTCACCGAAGCTTGTCTAGATTAAGAAATAATCTTCATC	to clone pXMJ19ts-Plcas9n
P22	ATTTCTTAATCTAGACAAGCTTCGGTGAACAGTTGTTCTAC	to clone pSC101-pBL1ts-Knr for pXMJ19ts-Plcpf1
P23	CACACATGGTACCACACGATGATTAATTGTAAACAGCTCAGGTCATGATTCCGCGAACC	to clone pSC101-pBL1ts-Knr for pXMJ19ts-Plcpf1
P24	ATCGTGTGGTACCATGTGTGGAATTGGAAAGGACTTGAACGATGTCCATCTACCAAGAG	to clone pSC101-pBL1ts-Knr for pXMJ19ts-Plcpf1 or pJYS3_crtYf
P25	CTGTTCACCGAAGCTTGCATGCCTGCAGGTCGACTTAGTTATTGCGGTTCTGGAC	to clone pSC101-pBL1ts-Knr for pXMJ19ts-Plcpf1
P26	CAATAACTAAGTCGACCTGCAGGCATGCAAGCTTAAGAGTTTGTAGAAACGCAAAAAGG	to clone rrnB for pXMJ19ts-Plcpf1-crRNAcrtYf
P27	ACTGTTGTAGATCAGGCAACCATAGGGCAGGAAATTTAAATAAAACGAAAGGCTCAGTC	to clone rrnB for pXMJ19ts-Plcpf1-crRNAcrtYf
P28	GGTTGCCTGATCTACAACAGTAGAAATTCGGATCCATTATACCTAGGACTGAGCTAGCT	to clone Pj23119-crRNA for pXMJ19ts-Plcpf1-crRNAcrtYf
P29	CAAAAGTAGAACAACTGTTCACCTCTAGATTGACAGCTAGCTCAGTCCTAGGTATAATG	to clone Pj23119-crRNA for pXMJ19ts-Plcpf1-crRNAcrtYf
P30	TCTTTCGACTGAGCCTTTCGTTTTATTTAAATTCTAGATCAGTAGGCGCGTAGGGTAAG	to clone Peftu for pJYS1Peftu
P31	CAGATCGGCTTTTGCGATTGGTGGTTGCTTAGTCATTGTATGTCCTCCTGGACTTCGTG	to clone Peftu for pJYS1Peftu
P32	AAGTCGTAGCCACCACGAAGTCCAGGAGGACATACAATGACTAAGCAACCACCAATCGC	to clone recT for pJYS1Peftu
P33	AAGACTAACAAACAAAAGTAGAACAACTGTTCACCTGTTAACTTTCAAGTTGGCGGTGC	to clone recT for pJYS1Peftu, pJYS1Ptac or pJYS1Ptet
P34	GACTGAGCCTTTCGTTTTATTTAAATTCTAGAAAGCTTATCGATGATAAGCTGTC	to clone Ptac and lacIq for pJYS1Ptac
P35	CGGCTTTTGCGATTGGTGGTTGCTTAGTCATGGATCCTCTAGAGTCGACCTGCAG	to clone Ptac and lacIq for pJYS1Ptac
P36	TTGCATGCCTGCAGGTCGACTCTAGAGGATCCATGACTAAGCAACCACCAATCGC	to clone recT for pJYS1Ptac
P37	GACTGAGCCTTTCGTTTTATTTAAATTCTAGACTGATGAATCCCCTAATGATTTTTATC	to clone Pgap-tetR for pJYS1Ptet
P38	AATGATAGAGTGTCAATATTTTTTTTAGTTTTTGGAATTCGATTCACGGGGGTGTAATG	to clone Pgap-tetR for pJYS1Ptet
P39	TATCAATGATAGAGTGGATCCCGTTAATTATACTCTATCAATGATAGAGTGTCAATATT	to clone Ptet-tetR for pJYS1Ptet
P40	AGTGTATCAACAAGCTGGGGATCCCAAGCTTGGCGACTCTATCAATGATAGAGTGGATC	to clone Ptet-tetR for pJYS1Ptet
P41	TCATAGTAGTTCACCACCTTTTCCCTATATAAAAGCATTAGTGTATCAACAAGCTGGGG	to clone Ptet-tetR for pJYS1Ptet
P42	CTAATGCTTTTATATAGGGAAAAGGTGGTGAACTACTATGACTAAGCAACCACCAATCG	to clone recT for pJYS1Ptet
P43	GTGGAACGAAAACTCACGTTAAGGGATTTTGGTCATGAACTAATAACGTAACGTGACTG	to clone pJYS2_crtYf
P46	CCATTATACCTAGGACTGAGCTAGCTGTCAATCTAGACTCGAGGAGATTTTTGAGGGGG	to clone pJYS2_crtYf
P47	CTTACGCATCTGTGCGGTATTTCACACCGCATATGAAGCTTAAGAGTTTGTAGAAACGC	to clone pJYS2_crtYf
P48	TCCTCGACTCCCTCCCCCTCAAAAATCTCCTCGAGTCTAGATTGACAGCTAGCTCAGTC	to clone pJYS2_crtYf
P49	GGATGGCCTTTTTGCGTTTCTACAAACTCTTAAGCTTCATATGCGGTGTGAAATACCGC	to clone pJYS2_crtYf
P50	TCATGACCAAAATCCCTTAACGTG	to clone pJYS2_crtYf
P51	GGAATGATCTGTAATCTACAACAGTAGAAATTGGATCCATTATACCTAGGACTGAG	to clone pJYS2_argR
P52	GTTGTAGATTACAGATCATTCCGGCAACATCGCTGTACAAATAAAACGAAAGGCTCAG	to clone pJYS2_argR
P53	CTACTGTTGTAGATGTGACAACGACCGACTTGCTGATTTAAATAAAACGAAAGGCTCAG	to clone pJYS2_proB1
P54	TTTCGTTTTATTTAAATCAGCAAGTCGGTCGTTGTCACATCTACAACAGTAGAAATTCG	to clone pJYS2_proB1
P55	CTACTGTTGTAGATACACCGGTGGTTGCCACGGTGATTTAAATAAAACGAAAGGCTCAG	to clone pJYS2_proB2
P56	TTTCGTTTTATTTAAATCACCGTGGCAACCACCGGTGTATCTACAACAGTAGAAATTCG	to clone pJYS2_proB2
P57	CTGTTGTAGATCCACGGTGTCATTTTCATTGACGAATTTAAATAAAACGAAAGGCTCAG	to clone pJYS2_proB3
P58	CGTTTTATTTAAATTCGTCAATGAAAATGACACCGTGGATCTACAACAGTAGAAATTCG	to clone pJYS2_proB3
P59	CATTATACCTAGGACTGAGCTAGCTGTCAATCTAGCCTATCCAGCAGTCTTCCTGTC	to clone upstream homologous arms for pJYS3_ΔcrtYf or pJYS3_ΔcrtYf::tdcB
P60	GCTTTTCTGGCTCAGATTGCGTGGTGGTGGATCGCACCCAATGAGAACTAGGAG	to clone upstream homologous arms for pJYS3_ΔcrtYf
P61	GATCCACCACCACGCAATCTG	to clone downstream homologous arms for pJYS3_ΔcrtYf
P62	CTAACAAACAAAAGTAGAACAACTGTTCACCGGGCCCGTGGGTGGCTAGGCAAGTTAC	to clone downstream homologous arms for pJYS3_ΔcrtYf or pJYS3_ΔcrtYf::tdcB
P63	CATTATACCTAGGACTGAGCTAGCTGTCAATCTAGAGCCCGCCTCCAAGTGGTGGGACG	to clone upstream homologous arms for pJYS3_Δcg0716/0723
P64	CAATTATCGCCTTCGCTCGAGATACTGCTAAATGGACTGCCAGCATGTTCAAGGAGAAC	to clone upstream homologous arms for pJYS3_Δcg0716/0723
P65	AAACAGGTTCTGGGTTTGTTCTCCTTGAACATGCTGGCAGTCCATTTAGCAGTATCTCG	to clone downstream homologous arms for pJYS3_Δcg0716/0723
P66	CAAGACTAACAAACAAAAGTAGAACAACTGTTCACCATTATTTTTATGGACCCAAATTC	to clone downstream homologous arms for pJYS3_Δcg0716/0723
P67	GTTCTTCCCTATCCGCGCACCCAATGAGAACTAGGAGAG	to clone upstream homologous arms for pJYS3_ΔcrtYf::tdcB
P68	GAATAATTGGCAGCTAGATCCACCACCACGCAATCTGAG	to clone downstream homologous arms for pJYS3_ΔcrtYf::tdcB
P69	AGTTCTCATTGGGTGCGCGGATAGGGAAGAACAGCACC	to clone tdcB for pJYS3_ΔcrtYf::tdcB
P70	AAGGATTTTTTACCCATGCATATTACATACGATCTGCC	to clone tdcB for pJYS3_ΔcrtYf::tdcB
P71	TATGTAATATGCATGGGTAAAAAATCCTTTCGTAGGTTTC	to clone Psod for pJYS3_ΔcrtYf::tdcB
P72	GCGTGGTGGTGGATCTAGCTGCCAATTATTCCGGGCTTG	to clone Psod for pJYS3_ΔcrtYf::tdcB
P73	GTTGCTCCTGCGAGTTTGC	for identification of the 13032crtYf_276/277 positive clone, a 500-bp or 705-bp deletion in crtYf
P74	GCTTCACCGGGATGTACTGAC	for identification of the 13032crtYf_276/277 positive clone, a 500-bp or 705-bp -deletion in crtYf
P75	GGCGGTATTGATCCAGCTAATG	for identification of the 50-bp deletion of crtYf
P76	TCAGTGCCCTTACCCTATGTTC	for identification of the 50-bp deletion of crtYf
P77	TATCCGCAATCCAGCGGGGT	for identification of the 7.5-kb deletion from cg0716 to cg0723
P78	AAGACTGGCCAACGATTTCAT	for identification of the 7.5-kb deletion from cg0716 to cg0723
P79	GTTCGCGGAATCATGACCTGAGCTGTTTAAGCTTAGCTGCCAATTATTCCGGGCTTG	to clone pJYS3Psod_ΔcrtYf::tdcB or pJYS3Psod_crtYf
P80	CAAACTCTTGGTAGATGGACATCGTTCAAGTCGGGTAAAAAATCCTTTCGTAGG	to clone pJYS3Psod_ΔcrtYf::tdcB or pJYS3Psod_crtYf
P81	GTTCGCGGAATCATGACCTGAGCTGTTTAAGCTTGTGTCAGTAGGCGCGTAGGGTA	to clone pJYS3Peftu_ΔcrtYf::tdcB or pJYS3Peftu_crtYf
P82	ACAAACTCTTGGTAGATGGACATCGTTCAAGTCTGTATGTCCTCCTGGACTTCG	to clone pJYS3Peftu_ΔcrtYf::tdcB or pJYS3Peftu_crtYf
P83	GTTCTCATTGGGTGCGATCCACCACCACGCAATCTGAG	to clone pJYS3Psod_crtYf or pJYS3Peftu_crtYf
P84	GCGTGGTGGTGGATCGCACCCAATGAGAACTAGGAGAG	to clone pJYS3Psod_crtYf or pJYS3Peftu_crtYf
P91	GAGCGGGACTCTGGGGTTCGCGGAATCATGACCTGAGCTGTTTACAATTAATCATCGTG	To clone pXMJ19ts-Plcpf1n
P92	AGGTAATCCAGCTCGGTGCCGGTCTTGGAGTTGGCCATCTGCAGGATGGTGTTGAGCAC	To clone pXMJ19ts-Plcpf1n
P93	TGACCTCTGTGCTCAACACCATCCTGCAGATGGCCAACTCCAAGACCGGCACCGAGCTG	To clone pXMJ19ts-Plcpf1n
P94	CACGATGATTAATTGTAAACAGC	To clone pXMJ19ts-Plcpf1n
P104	ATGTCCATCTACCAAGAGTTTGTG	To clone pJYS3Ptrc_ΔcrtYf
P105	AGCGGCACTGCTTATCGATGTC	To clone pJYS3Ptrc_ΔcrtYf
P106	GACCTGAGCTGTTTACAATTAATCATCGTGTGGTACTTCACCGTCATCACCGAAAC	To clone pJYS3Ptrc_ΔcrtYf
P107	GGAGTATTTATTCACAAACTCTTGGTAGATGGACATGGTCTGTTTCCTGTGTG	To clone pJYS3Ptrc_ΔcrtYf
P108	GGTACCACACGATGATTAATTG	To clone pJYS3Ptrc_Δ0716/0723
P109	ACCTGAGCTGTTTACAATTAATCATCGTGTGGTACCAGAGTTTGTAGAAACGCAAAAAG	To clone pJYS3Ptac_ΔcrtYf
P110	AGGGAGTATTTATTCACAAACTCTTGGTAGATGGACATGGATCCTCTAGAGTCGACCTG	To clone pJYS3Ptac_ΔcrtYf
P111	ACCTGAGCTGTTTACAATTAATCATCGTGTGGTACCAGAGTTTGTAGAAACGCAAAAAG	To clone pJYS3Ptet_ΔcrtYf
P112	CAGGGAGTATTTATTCACAAACTCTTGGTAGATGGACATAGTAGTTCACCACCTTTTCC	To clone pJYS3Ptet_ΔcrtYf
P113	TAGACCGTATCCAAAGCATCCGGGGCTGATCCCCGGCTCATGACCAAAATCCCTTAACG	to clone pJYS2_crtYf
P118	CGAGATTTCGATTCCACCGCCGCCTTCTATGAAAGCCATCAATCCTGCCTATTTGCCAC	to clone pJYS2_crtYf
P119	TACCTTGTTAAACGTGGCAAATAGGCAGGATTGATGGCTTTCATAGAAGGCGGCGGTGG	to clone pJYS2_crtYf
P120	TGGAACGAAAACTCACGTTAAGGGATTTTGGTCATGAGCCGGGGATCAGCCCCGGATGC	to clone pJYS2_crtYf
P121	TTTTTTTAAGGCAGTTATTGGTGC	to clone pJYS2_crtYf
P124	GTCATTTCGAAGGGCACCAATAACTGCCTTAAAAAAAGATCTGTACATCGATATCATAT	to clone pJYS2_crtYf
O_crtYf59+	GTTTTTTCCTGCGTTTAAACATATTTCCAGTTAACCATAGGGCAGGAATCAGAAGTACT	leading strand, 59-nt, crtYf276/277GC>AA (L92LP93T)
O_crtYf59-1	AGTACTTCTGATTCCTGCCCTATGGTTAACTGGAAATATGTTTAAACGCAGGAAAAAAC	lagging strand, 59-nt, crtYf276/277GC>AA (L92LP93T)
O_crtYf59-2	ATCTTTTCTATCCGCTCTTCGCAGTACTTC-//-CGTCCACACCATTCCTTACCCACCATCGC	lagging strand, 59-nt, 50-bp deletion from 257-306 positions of crtYf reading frame containing pam region
O_crtYf59-3	ATCTTTTCTATCCGCTCTTCGCAGTACTTC-//-CAGTGATTGCTTATTCAGCACCGAAATTG	lagging strand, 59-nt, 500-bp deletion from 257 position of crtYf reading frame containing PAM region to 361 position of ubiA reading frame
O_crtYf75+	GTGTGGACGTTTTTTCCTGCGTTTAAACATATTTCCAGTTAACCATAGGGCAGGAATCAGAAGTACTGCGAAGAG	leading strand, 75-nt, crtYf276/277GC>AA (L92LP93T)
O_crtYf75-	CTCTTCGCAGTACTTCTGATTCCTGCCCTATGGTTAACTGGAAATATGTTTAAACGCAGGAAAAAACGTCCACAC	lagging strand, 75-nt, crtYf276/277GC>AA (L92LP93T)
O_proB59-1	GCAGCAAGTCGGTCGTTGTCACCGAAATTCACATCGGTGGTTGCCACGGTGTCATTTTC	lagging strand, 59-nt, proB456T>C446G>A (F152FG149D)
O_proB59-4	TCGGTCGTTGTCACCAAAATTCACATCGGTGGTAGCCACGGTGTCATTTTCATTGACGA	lagging strand, 59-nt, ProB 438A>T446G>A (A146AG149D)
O_proB59-5	TCGGTCGTTGTCACCAAAATTCACATCAGTAGTAGCCACGGTGTCATTTTCATTGACGA	lagging strand, 59-nt, ProB 438A>T441C>T444C>T446G>A (A146AT147TT148TG149D)
O_proB59-6	TCGGTCGTTGTCACCAAAATTCACGTCAGTAGTAGCCACGGTGTCATTTTCATTGACGA	lagging strand, 59-nt, ProB 438A>T441C>T444C>T446/447GT>AC (A146AT147TT148TG149D)
O_proB59-7	TCGGTCGTTGTCACCAAAATTCACTGCAGTAGTAGCCACGGTGTCATTTTCATTGACGA	lagging strand, 59-nt, ProB 438A>T441C>T444C>T446/447GT>CA (A146AT147TT148TG149A)
O_proB59-8	TCGGTCGTTGTCACCAAAATTCACGCAAGTAGTAGCCACGGTGTCATTTTCATTGACGA	lagging strand, 59-nt, ProB 438A>T441C>T444C>T445G>T447T>C(A146AT147TT148TG149C)
O_proB59-9	TCGGTCGTTGTCACCAAAATTCACGAAAGTAGTAGCCACGGTGTCATTTTCATTGACGA	lagging strand, 59-nt, ProB 438A>T441C>T444C>T445/446/447GGT>TTC (A146AT147TT148TG149F)
O_argR59-1	CAGCATCGCGATGTTGCCGGAATGATCTAGAGAAACCAGCAGTTCATCAAGCATGCGGC	lagging strand, 59-nt, argR324/325AC>CT (Q109AMB)
O_argR59-2	CGGCGGGGTGCGCAGCATCGCGATGTTGCC-//-CCAGCAGTTCATCAAGCATGCGGCGCAGC	lagging strand, 59-nt, 17-bp deletion from 318-336 positions of argR reading frame containing PAM region
crRNA_crtYf	GAATTTCTACTGTTGTAGATCAGGCAACCATAGGGCAGGAA	PAM:TTTC
crRNA_argR	GAATTTCTACTGTTGTAGATTACAGATCATTCCGGCAACATCGC	PAM:TTTC
crRNA_proB1	GAATTTCTACTGTTGTAGATGTGACAACGACCGACTTGCTG	PAM:TTTG
crRNA_proB2	GAATTTCTACTGTTGTAGATACACCGGTGGTTGCCACGGTG	PAM:ATTC
crRNA_proB3	GAATTTCTACTGTTGTAGATCCACGGTGTCATTTTCATTGACGA	PAM:GTTG
* Single underlines indicate HpaI restriction sites; double underlines indicated PAM regions; and gray areas indicate the crRNA variable region (paired to the genome protospacer seed).
